# Supplementary material for: Expression of Concern: Akt Mediates Metastasis-Associated Gene 1 (MTA1) Regulating the Expression of E-cadherin and Promoting the Invasiveness of Prostate Cancer Cells
Source: PLoS One. 2022 Apr 7;17(4):e0266930. doi: 10.1371/journal.pone.0266930 (PMC8989188; doi:10.1371/journal.pone.0266930)
Supplement: S3 File — (XLS) [file pone.0266930.s003.xls]

## Sheet: Results
	Area MTA1	P-AKT	ACTIN	MTA1	P-AKT			MTA1 mean	SEM	P-AKT mean	SEM
TEST 1	934.477	5648.5	6752.03	0.138399	0.836563		control	0.113713	0.0573982	0.602862	0.211878
TEST 2	860.284	2355.04	5563.25	0.154637	0.423322		24h	0.0780709	0.0168092	0.486164	0.0622662
TEST 3	319.971	3649.98	6652.03	0.0481013	0.548702		36h	0.0721219	0.0453588	0.274063	0.0504549
				0.113713	0.602862		48h	0.0352186	0.00988062	0.106492	0.0490436
				0.0573982	0.211878
TEST 1	929.598	5191.43	9569.74	0.0971393	0.542483
TEST 2	730.771	4685.27	11174.1	0.0653988	0.419298
TEST 3	561.359	3890.26	7832.05	0.0716746	0.49671
				0.0780709	0.486164
				0.0168092	0.0622662
TEST 1	544.284	3395.24	13457.4	0.0404448	0.252294
TEST 2	798.991	3670.6	15413.2	0.051838	0.238146
TEST 3	811.406	2169.37	6539.22	0.124083	0.331747
				0.0721219	0.274063
				0.0453588	0.0504549
TEST 1	506.87	2082.5	12983.8	0.0390388	0.160392
TEST 2	511.87	2017.43	21329.5	0.0239982	0.0945839
TEST 3	1036.91	1569.24	24330	0.0426187	0.0644982
				0.0352186	0.106492
				0.00988062	0.0490436
